# Supplementary material for: Ice thickness data in the northern sea route (NSR) for the period 2006–2016
Source: Data Brief. 2019 Apr 16;24:103925. doi: 10.1016/j.dib.2019.103925 (PMC6487352; doi:10.1016/j.dib.2019.103925)
Supplement: Multimedia component 2 [file mmc2.zip › dib_103925_Convert_From_Server_P2_mmc2.m]

clear all
close all
clc

%% 
load Data.mat
for j = 1:49
    F = FString{j}; %get the python command generated from Download_From_Server_P1.m script
    parfor i = 1:4018 %use parallel computing to speed up the download
        eval(F{i}) %convert the command from string to command 
    end
end
