# Supplementary material for: Ice thickness data in the northern sea route (NSR) for the period 2006–2016
Source: Data Brief. 2019 Apr 16;24:103925. doi: 10.1016/j.dib.2019.103925 (PMC6487352; doi:10.1016/j.dib.2019.103925)
Supplement: Multimedia component 3 [file mmc3.zip › dib_103925_Covert_Nc_to_xlsx_mmc3.m]

%%
clear all
clc
close all

%%
DirPath = []; %enter here a cell containing all the paths of the files. The size of this cell should be the same as the number of iterations : use LOC cell generated from Download_From_Server_P1.m script
Path = []; %add here the full path of the modified NetCDF4Excel Macro

for iter = 1:49
    % Create COM object.
    ExcelApp = actxserver('Excel.Application');
    % Open Modified Macro
    ExcelApp.Workbooks.Open(Path);
    %Make it invisible
    ExcelApp.Visible = 0;
    for i = 1:4018 %total number of files (for 11 years)
%% Convert number to filename as date in the format yyyymmdd
        t_incr = 732677; %equivelant number of 31 / Dec / 2005
        date = t_incr+i; 
        date = datenum(date);
        file_date = datestr(date,'yyyymmdd'); %convert number to dates : 732677 --> 20051231
        FileNameNoExtension = file_date;
%% Open the files (.nc)
        FileName = [DirPath,FileNameNoExtension,'.nc']; %get the file name of the .nc file with its path
        OutputFileName = [FileNameNoExtension,'.xlsx']; %get prepare the output file name to be the same as the .nc file without the extension nad add to it the .xlsx extension
        ExcelApp.Run('ReadNcFile',FileName,OutputFileName); %run the macro 
        if(rem(i,250))==0 %kill Excel from processor every 250 iterations
            system('taskkill /F /IM EXCEL.EXE');
            ExcelApp = actxserver('Excel.Application');
            ExcelApp.Workbooks.Open(Path);
            ExcelApp.Visible = 0;
        end
    end
end
