# Supplementary material for: Ice thickness data in the northern sea route (NSR) for the period 2006–2016
Source: Data Brief. 2019 Apr 16;24:103925. doi: 10.1016/j.dib.2019.103925 (PMC6487352; doi:10.1016/j.dib.2019.103925)
Supplement: Multimedia component 4 [file mmc4.zip › dib_103925_Donwload_From_Server_P1_mmc4.m]

%%
clear all
clc
close all
%% Input
motu_python_path = ''; % (Define the path of the motu-client package)
user = ''; % (You need to indicate your CMEMS username for downloading data. replace the **** with your username)
pwd = ''; % (You need to indicate your CMEMS password for downloading data. replace the **** with your password)
mercator_motu_web = 'http://cmems.met.no/miscas/cgi-bin/fiMisSubsetter'; % (This is provided by CMEMS depending on the data being downloaded)
service_ID = 'ARC-NERSC-ARC-TOPAZ4_PHYS-RAN-TDS'; % (This is provided by CMEMS depending on the data being downloaded)
product_ID = 'dataset-ran-arc-day-myoceanv2-be'; % (This is provided by CMEMS depending on the data being downloaded)
Coord = xlsread('Coord.xlsx'); % read coordinates of the zone
%% Start Downloading
for iter = 1:size(Coord,1)-1
    for t_incr = 732678:736695 % dates (in numeric format) from 1 Jan 2006 to 31 dec 2016
        date = t_incr;
        date = datenum(date);
        date_day = datestr(date,'yyyy-mm-dd');
        date_day = ['"' date_day '"'];
        start_date1 = date_day;
        end_date1 = date_day;
        file_date = datestr(date,'yyyymmdd');
        
        lon_lat = ['-x ',num2str(Coord(iter,2)),' -X ',num2str(Coord(iter+1,2)),' -y ',num2str(Coord(iter,1)),' -Y ',num2str(Coord(iter+1,1))]; % (This defines your area of interest. Change the values to suite your region)
        depth = '-z -1 -Z 1'; % (Define the depth range for the data to be downloaded. It must be in accordance with what is available with the CMEMS data)
        variables = '-v time -v hice -v hsnow'; % (These define the variables to be downloaded)
        filedrName = ['X=',num2str(Coord(iter,2)),'-Y=',num2str(Coord(iter,1))];
        %create a folder if it does not exist
        if ~exist(filedrName,'dir')
            mkdir(filedrName)
        end
        WorkingFolderPath = ''; %put here the full working path.
        out_path = [WorkingFolderPath,filedrName];
        out_filename = ([file_date '.nc']); % define the output filename of the data
        
        %save the python command as string so that it can be evaulated on a
        %later stage
        FString{iter}{t_incr-732678+1} = ['!python ' motu_python_path ' -u ' user ' -p ' pwd ' -m '...
            mercator_motu_web ' -s ' service_ID ' -d ' product_ID ' ' lon_lat...
            ' -t ' start_date1 ' -T ' end_date1 ' ' depth ' ' variables ' -o '...
            out_path ' -f ' out_filename];
    end
    LOC{iter} = out_path; %save the output path to be used in the Convert_Nc_to_xlsx code
end
save('Data.mat','FString','LOC')
