# Supplementary material for: Ice thickness data in the northern sea route (NSR) for the period 2006–2016
Source: Data Brief. 2019 Apr 16;24:103925. doi: 10.1016/j.dib.2019.103925 (PMC6487352; doi:10.1016/j.dib.2019.103925)
Supplement: Multimedia component 5 [file mmc5.zip]

Archive with 1 entries (1 files):
- dib_103925_Find_Missing_Files_mmc5.m
