# Supplementary material for: Ice thickness data in the northern sea route (NSR) for the period 2006–2016
Source: Data Brief. 2019 Apr 16;24:103925. doi: 10.1016/j.dib.2019.103925 (PMC6487352; doi:10.1016/j.dib.2019.103925)
Supplement: Multimedia component 5 [file mmc5.zip › dib_103925_Find_Missing_Files_mmc5.m]

clear all
close all
clc

%%
load Data.mat
for iter = 1:49 %number of zones
    F = FString{iter};
    your_path = LOC{iter};
    dir_struct = dir( fullfile(your_path,'*.nc') ); 
    C = {dir_struct.name};%get list of all files names
    for i = 1:4018 %check if a certain date has not been downloaded
        t_incr = 732677;
        date = t_incr+i;
        date = datenum(date);
        file_date = datestr(date,'yyyymmdd');
        N = [file_date,'.nc'];
        if sum(strcmp(C,N)) == 0 %if the file is missing , re-download it
            eval(F{i})
        end
    end
end
