# Supplementary material for: Ice thickness data in the northern sea route (NSR) for the period 2006–2016
Source: Data Brief. 2019 Apr 16;24:103925. doi: 10.1016/j.dib.2019.103925 (PMC6487352; doi:10.1016/j.dib.2019.103925)
Supplement: Multimedia component 6 [file mmc6.xlsx]

## Sheet: Sheet1
lat (Y)	long (X)
69.4074	33.75
69.4365	34
69.9309	39
70.3174	45
70.4802	50
70.5044	55
70.4549	57.9199
71.2892	60
72.9585	65
74.2571	70
75.2766	75
75.9337	79
76.0792	80
76.7078	85
77.193	90
77.5561	95
77.812	100
77.9707	105
77.7097	110
77.342	115
76.8522	120
76.2186	125
75.4103	130
74.3832	135
73.0738	140
73.1662	145
73.1371	150
72.9857	155
72.7066	160
72.2897	165
71.7196	170
70.9735	175
70.02	180
69.8291	-175
69.4899	-170
69.1	-167.033
64.1	-168.75
64.0702	-170
63.3808	-175
62.1356	180
60.5811	175
58.6532	170
56.2663	165
53.3076	160
49.6292	155
47	152
46.8054	150
46.1578	145
45.6448	141.943
35.1	129.067
